# Supplementary material for: Transmissible Gastroenteritis Virus Binding to Red Blood Cells Disrupts Iron Homeostasis and Promotes Viral Infection
Source: Vet Sci. 2026 Jan 3;13(1):42. doi: 10.3390/vetsci13010042 (PMC12846369; doi:10.3390/vetsci13010042)
Supplement: Supplementary file 1 [file vetsci-13-00042-s001.zip]

Archive with 1 entries (1 files):
- vetsci-3992115-supplementary.pdf
